# Supplementary material for: scPML: pathway-based multi-view learning for cell type annotation from single-cell RNA-seq data
Source: Commun Biol. 2023 Dec 14;6:1268. doi: 10.1038/s42003-023-05634-z (PMC10721875; doi:10.1038/s42003-023-05634-z)
Supplement: Supplementary file 3 — Supplementary Data [file 42003_2023_5634_MOESM3_ESM.xlsx]

## Sheet: cross-platform
Accuracy
Reference	Query	scPML	scGCN	Seurat	SingleR	scmap	CHETAH	Geneformer	scArches
PBMC: cel-seq	PBMC: smart-seq2	0.861	0.8	0.853	0.669	0.695	0.507	0.365	0.612
PBMC: cel-seq	PBMC: 10x-v3	0.887	0.736	0.882	0.544	0.642	0.577	0.504	0.792
PBMC: seq-well	PBMC: smart-seq2	0.93	0.812	0.847	0.663	0.417	0.796	0.908	0.618
PBMC: seq-well	PBMC: Dropseq	0.853	0.831	0.802	0.534	0.612	0.735	0.833	0.506
PBMC: seq-well	PBMC: 10x_v3	0.925	0.709	0.89	0.409	0.535	0.738	0.851	0.63
PBMC: smart-seq	PBMC: 10x_v3	0.886	0.664	0.768	0.749	0.724	0.746	0.307	0.823
PBMC: Indrop	PBMC: Dropseq	0.814	0.792	0.724	0.576	0.592	0.578	0.847	0.518
PBMC: Indrop	PBMC: 10x-v3	0.877	0.833	0.785	0.654	0.622	0.781	0.857	0.647
PBMC: Indrop	PBMC: smart-seq2	0.875	0.797	0.802	0.608	0.338	0.678	0.878	0.439
PBMC: Dropseq	PBMC: smart-seq2	0.895	0.745	0.865	0.724	0.418	0.547	0.726	0.759
PBMC: Dropseq	PBMC: 10x-v3	0.901	0.723	0.87	0.684	0.533	0.57	0.796	0.76
Macro F1
Reference	Query	scPML	scGCN	Seurat	SingleR	scmap	CHETAH	Geneformer	scArches
PBMC: cel-seq	PBMC: smart-seq2	0.865	0.808	0.848	0.646	0.514	0.361	0.085	0.487
PBMC: cel-seq	PBMC: 10x-v3	0.806	0.557	0.874	0.476	0.413	0.335	0.185	0.575
PBMC: seq-well	PBMC: smart-seq2	0.936	0.822	0.868	0.782	0.347	0.648	0.937	0.603
PBMC: seq-well	PBMC: Dropseq	0.675	0.646	0.676	0.497	0.405	0.383	0.65	0.324
PBMC: seq-well	PBMC: 10x_v3	0.883	0.650	0.918	0.420	0.394	0.441	0.76	0.522
PBMC: smart-seq	PBMC: 10x_v3	0.798	0.446	0.766	0.741	0.622	0.433	0.078	0.691
PBMC: Indrop	PBMC: Dropseq	0.630	0.528	0.582	0.583	0.409	0.294	0.623	0.274
PBMC: Indrop	PBMC: 10x-v3	0.810	0.593	0.792	0.705	0.594	0.417	0.796	0.365
PBMC: Indrop	PBMC: smart-seq2	0.820	0.798	0.829	0.704	0.369	0.486	0.903	0.341
PBMC: Dropseq	PBMC: smart-seq2	0.890	0.717	0.853	0.659	0.412	0.421	0.673	0.595
PBMC: Dropseq	PBMC: 10x-v3	0.865	0.627	0.777	0.525	0.442	0.338	0.641	0.548

## Sheet: cross-speicies
Accuracy
ref	query	scPML	scGCN	Seurat	SingleR	scmap	CHETAH	Geneformer	scArches
Baron:mosue	Baron:human	0.95	0.932	0.579	0.41	0.748	0.207	0.764	0.464
Baron:human	Baron:mouse	0.942	0.926	0.925	0.837	0.482	0.282	0.853	0.78
Baron:mouse	human combined	0.935	0.927	0.346	0.523	0.695	0.196	0.682	0.377
human combined	Baron:mouse	0.937	0.926	0.901	0.85	0.384	0.239	0.926	0.525
Macro F1
ref	query	scPML	scGCN	Seurat	SingleR	scmap	CHETAH	Geneformer	scArches
Baron:mosue	Baron:human	0.880	0.794	0.681	0.310	0.669	0.136	0.581	0.472
Baron:human	Baron:mouse	0.810	0.711	0.929	0.777	0.505	0.245	0.602	0.616
Baron:mouse	human combined	0.738	0.823	0.621	0.397	0.644	0.145	0.49	0.399
human combined	Baron:mouse	0.723	0.728	0.781	0.793	0.252	0.178	0.717	0.515
ARI
ref	query	scPML	scGCN	Seurat
Baron:mosue	Baron:human	0.917	0.862	0.534
Baron:human	Baron:mouse	0.883	0.853	0.833
Baron:mouse	human combined	0.873	0.849	0.25
human combined	Baron:mouse	0.887	0.846	0.833
Silhoutte score
ref	query	scPML	scGCN	Seurat
Baron:mosue	Baron:human	0.516	0.482	0.219
Baron:human	Baron:mouse	0.71	0.625	0.579
Baron:mouse	human combined	0.455	0.446	0.124
human combined	Baron:mouse	0.57	0.622	0.182

## Sheet: multi-view
pathway = 1
Accuracy	K	R	W	Y	K+R	K+W	K+Y	R+W	R+Y	W+Y	K+R+W	K+R+Y	R+W+Y	K+R+W+Y
Baron: mouse - Baron :human	0.873	0.859	0.874	0.897	0.911	0.919	0.917	0.914	0.918	0.936	0.929	0.936	0.949	0.950
Baron: human- Baron :mouse	0.853	0.764	0.813	0.854	0.895	0.897	0.918	0.893	0.892	0.896	0.912	0.922	0.923	0.942
seq_well - 10x_v3	0.906	0.862	0.917	0.897	0.905	0.926	0.909	0.920	0.898	0.925	0.911	0.914	0.932	0.923
seq_well - smart_seq	0.884	0.880	0.873	0.900	0.902	0.900	0.897	0.900	0.924	0.908	0.906	0.915	0.930	0.919
F1-score	K	R	W	Y	K+R	K+W	K+Y	R+W	R+Y	W+Y	K+R+W	K+R+Y	R+W+Y	K+R+W+Y
Baron: mouse - Baron :human	0.737	0.701	0.707	0.739	0.766	0.716	0.800	0.761	0.703	0.752	0.770	0.807	0.801	0.881
Baron: human- Baron :mouse	0.663	0.660	0.788	0.745	0.760	0.748	0.807	0.748	0.779	0.774	0.782	0.770	0.833	0.810
seq_well - 10x_v3	0.914	0.764	0.909	0.894	0.893	0.917	0.909	0.904	0.810	0.917	0.883	0.913	0.908	0.883
seq_well - smart_seq	0.923	0.913	0.904	0.879	0.923	0.908	0.925	0.921	0.944	0.918	0.928	0.933	0.942	0.936
pathway=0.1
accuracy	K	R	W	Y	G	KR	KW	KY	KG	RW	RY	RG	WY	WG	KRW	KRY	KRG	RWY	RWG	WYG	KRWY	KRWG	RWYG	KRWYG
gse/mouse_human	0.539	0.661	0.473	0.439	0.844	0.726	0.688	0.653	0.838	0.686	0.693	0.834	0.655	0.810	0.766	0.776	0.877	0.762	0.832	0.819	0.781	0.849	0.797	0.843
gse/human_mouse	0.681	0.747	0.714	0.669	0.952	0.806	0.808	0.782	0.954	0.835	0.797	0.959	0.815	0.947	0.846	0.840	0.948	0.866	0.948	0.957	0.881	0.954	0.946	0.950
mouse_combine	0.548	0.696	0.647	0.639	0.867	0.791	0.768	0.774	0.860	0.783	0.819	0.869	0.760	0.846	0.809	0.819	0.850	0.847	0.847	0.842	0.852	0.854	0.868	0.882
combine_mouse	0.767	0.814	0.796	0.778	0.904	0.838	0.844	0.862	0.907	0.862	0.855	0.920	0.887	0.928	0.885	0.893	0.918	0.880	0.908	0.936	0.913	0.924	0.925	0.905
cel_seq_smart_seq	0.644	0.643	0.572	0.502	0.683	0.700	0.658	0.665	0.730	0.684	0.713	0.753	0.656	0.730	0.715	0.745	0.755	0.732	0.745	0.757	0.705	0.755	0.764	0.728
cel_seq_10x_v3	0.690	0.694	0.641	0.614	0.785	0.734	0.745	0.753	0.798	0.747	0.787	0.806	0.736	0.817	0.770	0.770	0.800	0.768	0.795	0.791	0.787	0.812	0.798	0.825
seq_well_smart_seq	0.576	0.612	0.552	0.509	0.649	0.599	0.600	0.624	0.639	0.625	0.628	0.654	0.588	0.636	0.643	0.645	0.673	0.651	0.677	0.650	0.655	0.659	0.676	0.658
seq_well_drop_seq	0.597	0.626	0.590	0.444	0.665	0.698	0.668	0.643	0.699	0.673	0.658	0.684	0.640	0.651	0.706	0.682	0.710	0.680	0.697	0.688	0.704	0.714	0.709	0.706
seq_well_10x_v3	0.581	0.591	0.559	0.395	0.620	0.628	0.638	0.594	0.658	0.629	0.586	0.655	0.585	0.616	0.677	0.635	0.681	0.628	0.660	0.670	0.655	0.673	0.653	0.677
smart_seq_10x_v3	0.679	0.722	0.629	0.618	0.791	0.768	0.768	0.772	0.770	0.753	0.774	0.797	0.759	0.808	0.759	0.785	0.785	0.764	0.787	0.789	0.791	0.795	0.797	0.789
indrop_drop_seq	0.502	0.535	0.488	0.411	0.557	0.602	0.599	0.567	0.630	0.629	0.590	0.625	0.567	0.610	0.634	0.637	0.638	0.635	0.648	0.635	0.664	0.673	0.660	0.662
indrop_10x_v3	0.622	0.621	0.584	0.505	0.646	0.660	0.662	0.641	0.679	0.655	0.648	0.694	0.620	0.668	0.690	0.675	0.694	0.675	0.697	0.683	0.685	0.696	0.704	0.710
indrop_smart_seq	0.593	0.621	0.581	0.470	0.629	0.645	0.625	0.618	0.656	0.650	0.654	0.677	0.607	0.650	0.675	0.657	0.683	0.655	0.682	0.665	0.648	0.668	0.666	0.679
drop_seq_smart_seq	0.656	0.662	0.578	0.544	0.740	0.740	0.734	0.720	0.772	0.719	0.710	0.761	0.682	0.748	0.749	0.748	0.785	0.735	0.768	0.771	0.776	0.789	0.779	0.792
drop_seq_10x_v3	0.638	0.646	0.573	0.522	0.727	0.714	0.709	0.691	0.774	0.705	0.709	0.779	0.663	0.768	0.743	0.738	0.787	0.744	0.787	0.765	0.749	0.780	0.778	0.782
F1-score	K	R	W	Y	G	KR	KW	KY	KG	RW	RY	RG	WY	WG	KRW	KRY	KRG	RWY	RWG	WYG	KRWY	KRWG	RWYG	KRWYG
gse/mouse_human	0.437	0.474	0.419	0.296	0.703	0.491	0.503	0.455	0.644	0.491	0.491	0.577	0.503	0.605	0.586	0.554	0.674	0.549	0.638	0.633	0.577	0.639	0.629	0.625
gse/human_mouse	0.505	0.553	0.561	0.459	0.743	0.632	0.649	0.585	0.732	0.604	0.608	0.824	0.646	0.717	0.718	0.675	0.771	0.637	0.793	0.743	0.718	0.797	0.784	0.779
mouse_combine	0.528	0.615	0.540	0.516	0.665	0.685	0.581	0.604	0.681	0.636	0.630	0.681	0.580	0.708	0.657	0.689	0.672	0.680	0.649	0.649	0.680	0.676	0.665	0.710
combine_mouse	0.594	0.606	0.603	0.548	0.682	0.590	0.614	0.622	0.658	0.665	0.618	0.695	0.630	0.672	0.640	0.638	0.686	0.638	0.620	0.683	0.726	0.699	0.683	0.586
cel_seq_smart_seq	0.625	0.627	0.543	0.468	0.669	0.683	0.618	0.590	0.718	0.669	0.687	0.687	0.586	0.712	0.688	0.712	0.753	0.668	0.703	0.664	0.686	0.730	0.736	0.708
cel_seq_10x_v3	0.661	0.695	0.629	0.567	0.779	0.729	0.734	0.732	0.794	0.724	0.770	0.784	0.708	0.792	0.756	0.755	0.787	0.751	0.776	0.778	0.776	0.795	0.771	0.804
seq_well_smart_seq	0.539	0.609	0.525	0.475	0.634	0.587	0.573	0.609	0.646	0.611	0.628	0.645	0.557	0.620	0.620	0.616	0.658	0.618	0.674	0.600	0.633	0.648	0.664	0.650
seq_well_drop_seq	0.506	0.533	0.426	0.345	0.562	0.562	0.551	0.511	0.611	0.531	0.559	0.624	0.488	0.562	0.556	0.540	0.605	0.535	0.543	0.581	0.567	0.581	0.596	0.600
seq_well_10x_v3	0.490	0.558	0.414	0.298	0.598	0.570	0.536	0.532	0.619	0.574	0.545	0.636	0.443	0.588	0.633	0.600	0.668	0.581	0.635	0.628	0.593	0.656	0.639	0.662
smart_seq_10x_v3	0.755	0.790	0.704	0.645	0.847	0.836	0.817	0.819	0.836	0.816	0.821	0.853	0.814	0.858	0.828	0.840	0.846	0.831	0.844	0.854	0.841	0.852	0.855	0.852
indrop_drop_seq	0.363	0.419	0.351	0.317	0.441	0.435	0.431	0.385	0.470	0.463	0.444	0.475	0.389	0.468	0.453	0.477	0.479	0.458	0.471	0.470	0.448	0.497	0.490	0.471
indrop_10x_v3	0.537	0.550	0.495	0.432	0.589	0.594	0.594	0.573	0.629	0.591	0.590	0.637	0.555	0.611	0.603	0.602	0.636	0.603	0.644	0.628	0.630	0.634	0.647	0.654
indrop_smart_seq	0.536	0.558	0.484	0.414	0.600	0.578	0.577	0.555	0.617	0.588	0.570	0.633	0.534	0.598	0.598	0.608	0.643	0.589	0.627	0.601	0.606	0.635	0.626	0.629
drop_seq_smart_seq	0.634	0.637	0.515	0.460	0.727	0.667	0.692	0.653	0.735	0.643	0.577	0.673	0.612	0.641	0.512	0.602	0.761	0.620	0.699	0.736	0.730	0.767	0.701	0.732
drop_seq_10x_v3	0.516	0.538	0.470	0.412	0.639	0.616	0.603	0.583	0.664	0.604	0.604	0.676	0.558	0.670	0.651	0.646	0.698	0.660	0.700	0.670	0.671	0.701	0.688	0.698
pathway=0.3
Accuracy	K	R	W	Y	G	KR	KW	KY	KG	RW	RY	RG	WY	WG	KRW	KRY	KRG	RWY	RWG	WYG	KRWY	KRWG	RWYG	KRWYG
gse/mouse_human	0.637	0.639	0.693	0.504	0.844	0.700	0.748	0.724	0.854	0.777	0.734	0.894	0.754	0.845	0.844	0.782	0.896	0.772	0.904	0.855	0.816	0.884	0.900	0.887
gse/human_mouse	0.813	0.812	0.818	0.793	0.952	0.883	0.885	0.900	0.965	0.891	0.883	0.964	0.905	0.961	0.912	0.917	0.959	0.918	0.952	0.956	0.924	0.951	0.952	0.958
mouse_combine	0.713	0.784	0.706	0.557	0.867	0.804	0.781	0.748	0.829	0.787	0.766	0.853	0.698	0.844	0.818	0.808	0.867	0.751	0.852	0.850	0.790	0.845	0.835	0.866
combine_mouse	0.868	0.879	0.841	0.846	0.904	0.896	0.883	0.893	0.930	0.875	0.881	0.919	0.889	0.910	0.911	0.924	0.931	0.911	0.918	0.916	0.924	0.936	0.930	0.920
cel_seq_smart_seq	0.764	0.692	0.690	0.652	0.683	0.791	0.779	0.817	0.798	0.759	0.745	0.772	0.764	0.736	0.798	0.804	0.806	0.762	0.766	0.776	0.806	0.816	0.779	0.833
cel_seq_10x_v3	0.762	0.719	0.760	0.683	0.785	0.800	0.802	0.772	0.810	0.787	0.789	0.804	0.779	0.795	0.785	0.810	0.819	0.793	0.800	0.800	0.800	0.808	0.798	0.831
seq_well_smart_seq	0.633	0.619	0.582	0.540	0.649	0.632	0.624	0.614	0.655	0.639	0.624	0.636	0.621	0.633	0.690	0.656	0.683	0.650	0.660	0.674	0.645	0.667	0.636	0.654
seq_well_drop_seq	0.655	0.664	0.628	0.603	0.665	0.690	0.680	0.698	0.700	0.689	0.695	0.689	0.673	0.671	0.693	0.715	0.717	0.689	0.710	0.698	0.705	0.710	0.719	0.727
seq_well_10x_v3	0.665	0.626	0.535	0.459	0.620	0.675	0.662	0.647	0.692	0.609	0.623	0.676	0.564	0.619	0.692	0.665	0.700	0.607	0.671	0.615	0.669	0.680	0.652	0.664
smart_seq_10x_v3	0.749	0.721	0.743	0.709	0.791	0.787	0.778	0.753	0.772	0.779	0.778	0.806	0.776	0.789	0.797	0.783	0.795	0.791	0.800	0.798	0.791	0.798	0.810	0.793
indrop_drop_seq	0.569	0.525	0.541	0.450	0.557	0.646	0.648	0.609	0.633	0.628	0.606	0.615	0.602	0.629	0.668	0.641	0.651	0.646	0.652	0.647	0.671	0.681	0.663	0.673
indrop_10x_v3	0.672	0.630	0.617	0.557	0.646	0.694	0.699	0.686	0.708	0.681	0.668	0.696	0.659	0.676	0.701	0.702	0.719	0.701	0.710	0.695	0.714	0.720	0.713	0.725
indrop_smart_seq	0.641	0.645	0.625	0.552	0.629	0.677	0.664	0.653	0.678	0.696	0.650	0.679	0.645	0.644	0.684	0.673	0.689	0.681	0.701	0.693	0.673	0.678	0.685	0.694
drop_seq_smart_seq	0.728	0.669	0.659	0.610	0.740	0.762	0.747	0.743	0.783	0.728	0.728	0.755	0.713	0.755	0.769	0.773	0.802	0.756	0.782	0.769	0.775	0.796	0.778	0.790
drop_seq_10x_v3	0.720	0.669	0.657	0.619	0.727	0.744	0.747	0.756	0.779	0.739	0.750	0.765	0.714	0.767	0.772	0.764	0.789	0.757	0.769	0.776	0.786	0.793	0.794	0.798
F1-score	K	R	W	Y	G	KR	KW	KY	KG	RW	RY	RG	WY	WG	KRW	KRY	KRG	RWY	RWG	WYG	KRWY	KRWG	RWYG	KRWYG
gse/mouse_human	0.553	0.648	0.609	0.433	0.703	0.658	0.628	0.566	0.725	0.664	0.628	0.749	0.618	0.716	0.690	0.599	0.816	0.744	0.844	0.718	0.717	0.800	0.773	0.736
gse/human_mouse	0.642	0.644	0.640	0.617	0.743	0.723	0.723	0.713	0.770	0.726	0.677	0.815	0.760	0.788	0.803	0.795	0.778	0.754	0.780	0.742	0.717	0.795	0.776	0.804
mouse_combine	0.570	0.625	0.662	0.452	0.665	0.641	0.675	0.646	0.661	0.635	0.626	0.652	0.612	0.661	0.723	0.650	0.730	0.647	0.732	0.710	0.666	0.700	0.645	0.717
combine_mouse	0.636	0.704	0.707	0.644	0.682	0.631	0.675	0.599	0.713	0.687	0.617	0.675	0.628	0.610	0.664	0.770	0.682	0.742	0.661	0.615	0.720	0.713	0.707	0.685
cel_seq_smart_seq	0.729	0.684	0.684	0.640	0.669	0.770	0.729	0.767	0.782	0.726	0.715	0.772	0.741	0.724	0.780	0.775	0.780	0.727	0.733	0.738	0.777	0.800	0.759	0.802
cel_seq_10x_v3	0.735	0.721	0.736	0.690	0.779	0.795	0.782	0.766	0.809	0.786	0.777	0.799	0.769	0.793	0.779	0.795	0.814	0.788	0.794	0.785	0.786	0.797	0.795	0.807
seq_well_smart_seq	0.601	0.609	0.549	0.480	0.634	0.626	0.620	0.571	0.654	0.602	0.580	0.636	0.584	0.624	0.671	0.613	0.664	0.600	0.630	0.658	0.628	0.645	0.598	0.644
seq_well_drop_seq	0.548	0.531	0.480	0.459	0.562	0.570	0.553	0.564	0.583	0.538	0.525	0.554	0.491	0.545	0.554	0.576	0.615	0.487	0.580	0.606	0.574	0.629	0.573	0.612
seq_well_10x_v3	0.573	0.543	0.443	0.342	0.598	0.606	0.573	0.519	0.656	0.542	0.523	0.643	0.449	0.571	0.606	0.587	0.668	0.525	0.641	0.563	0.589	0.671	0.574	0.658
smart_seq_10x_v3	0.809	0.784	0.818	0.779	0.847	0.833	0.841	0.822	0.829	0.833	0.840	0.854	0.845	0.849	0.843	0.837	0.844	0.849	0.852	0.855	0.849	0.851	0.864	0.852
indrop_drop_seq	0.432	0.398	0.418	0.326	0.441	0.466	0.470	0.437	0.464	0.451	0.446	0.470	0.437	0.484	0.485	0.467	0.489	0.455	0.478	0.475	0.492	0.504	0.480	0.490
indrop_10x_v3	0.591	0.572	0.533	0.478	0.589	0.628	0.628	0.616	0.650	0.620	0.612	0.646	0.587	0.623	0.637	0.636	0.663	0.633	0.649	0.622	0.654	0.663	0.655	0.673
indrop_smart_seq	0.575	0.583	0.542	0.497	0.600	0.626	0.596	0.594	0.625	0.622	0.589	0.639	0.579	0.602	0.614	0.623	0.645	0.611	0.646	0.623	0.604	0.621	0.619	0.631
drop_seq_smart_seq	0.682	0.537	0.638	0.470	0.727	0.717	0.724	0.694	0.743	0.627	0.611	0.652	0.643	0.701	0.752	0.755	0.784	0.708	0.733	0.704	0.747	0.760	0.724	0.732
drop_seq_10x_v3	0.609	0.593	0.543	0.498	0.639	0.652	0.641	0.651	0.679	0.633	0.647	0.683	0.608	0.678	0.677	0.667	0.699	0.670	0.672	0.672	0.708	0.710	0.712	0.706
pathway=0.5
	K	R	W	Y	G	KR	KW	KY	KG	RW	RY	RG	WY	WG	KRW	KRY	KRG	RWY	RWG	WYG	KRWY	KRWG	RWYG	KRWYG
gse/mouse_human	0.693	0.703	0.783	0.722	0.844	0.771	0.809	0.767	0.878	0.839	0.814	0.896	0.845	0.862	0.829	0.809	0.913	0.829	0.905	0.889	0.835	0.898	0.890	0.864
gse/human_mouse	0.838	0.830	0.857	0.802	0.952	0.895	0.901	0.886	0.964	0.901	0.875	0.953	0.900	0.947	0.916	0.899	0.958	0.921	0.954	0.950	0.920	0.955	0.949	0.947
mouse_combine	0.791	0.653	0.755	0.499	0.867	0.791	0.793	0.819	0.870	0.740	0.726	0.824	0.803	0.847	0.823	0.801	0.858	0.761	0.818	0.819	0.839	0.858	0.847	0.869
combine_mouse	0.842	0.868	0.878	0.858	0.904	0.896	0.890	0.891	0.916	0.911	0.883	0.930	0.898	0.922	0.928	0.926	0.937	0.910	0.917	0.922	0.921	0.939	0.934	0.922
cel_seq_smart_seq	0.700	0.726	0.717	0.700	0.683	0.774	0.766	0.778	0.751	0.764	0.779	0.764	0.770	0.774	0.776	0.783	0.791	0.776	0.776	0.762	0.793	0.759	0.776	0.808
cel_seq_10x_v3	0.747	0.719	0.764	0.759	0.785	0.791	0.802	0.793	0.812	0.795	0.795	0.800	0.802	0.821	0.789	0.802	0.804	0.791	0.791	0.846	0.806	0.810	0.835	0.812
seq_well_smart_seq	0.604	0.632	0.588	0.570	0.649	0.612	0.621	0.619	0.637	0.629	0.623	0.649	0.622	0.627	0.663	0.631	0.649	0.646	0.697	0.659	0.643	0.658	0.660	0.657
seq_well_drop_seq	0.656	0.682	0.638	0.604	0.665	0.711	0.709	0.698	0.697	0.695	0.697	0.690	0.677	0.685	0.721	0.725	0.713	0.714	0.710	0.705	0.731	0.730	0.730	0.736
seq_well_10x_v3	0.646	0.616	0.590	0.507	0.620	0.651	0.648	0.619	0.671	0.630	0.621	0.676	0.564	0.626	0.663	0.644	0.679	0.626	0.672	0.628	0.643	0.678	0.657	0.654
smart_seq_10x_v3	0.721	0.764	0.774	0.715	0.791	0.781	0.798	0.774	0.783	0.797	0.783	0.814	0.760	0.778	0.795	0.798	0.800	0.798	0.810	0.787	0.806	0.814	0.798	0.812
indrop_drop_seq	0.603	0.574	0.579	0.511	0.557	0.665	0.659	0.634	0.656	0.657	0.639	0.639	0.634	0.626	0.693	0.670	0.675	0.675	0.673	0.653	0.693	0.695	0.687	0.689
indrop_10x_v3	0.663	0.640	0.651	0.609	0.646	0.699	0.705	0.685	0.708	0.686	0.671	0.698	0.685	0.683	0.711	0.704	0.716	0.695	0.719	0.709	0.713	0.718	0.716	0.723
indrop_smart_seq	0.641	0.645	0.643	0.577	0.629	0.686	0.680	0.657	0.675	0.683	0.661	0.688	0.650	0.646	0.698	0.672	0.685	0.695	0.706	0.680	0.677	0.706	0.695	0.707
drop_seq_smart_seq	0.721	0.701	0.718	0.670	0.740	0.761	0.760	0.750	0.776	0.762	0.755	0.767	0.754	0.763	0.776	0.771	0.789	0.778	0.792	0.785	0.783	0.792	0.794	0.803
drop_seq_10x_v3	0.720	0.678	0.716	0.660	0.727	0.748	0.766	0.773	0.787	0.767	0.749	0.787	0.765	0.770	0.768	0.782	0.794	0.787	0.791	0.784	0.791	0.798	0.791	0.792
F1-score	K	R	W	Y	G	KR	KW	KY	KG	RW	RY	RG	WY	WG	KRW	KRY	KRG	RWY	RWG	WYG	KRWY	KRWG	RWYG	KRWYG
gse/mouse_human	0.626	0.635	0.641	0.671	0.703	0.633	0.679	0.667	0.703	0.683	0.692	0.774	0.749	0.724	0.661	0.692	0.742	0.654	0.794	0.797	0.661	0.747	0.749	0.719
gse/human_mouse	0.715	0.661	0.742	0.645	0.743	0.771	0.772	0.706	0.812	0.752	0.624	0.732	0.694	0.711	0.754	0.739	0.793	0.710	0.801	0.727	0.711	0.789	0.710	0.780
mouse_combine	0.566	0.596	0.587	0.486	0.665	0.632	0.585	0.592	0.666	0.606	0.558	0.641	0.647	0.668	0.668	0.611	0.667	0.610	0.633	0.655	0.618	0.644	0.656	0.651
combine_mouse	0.643	0.727	0.596	0.595	0.682	0.648	0.663	0.656	0.726	0.684	0.615	0.715	0.651	0.649	0.717	0.703	0.736	0.676	0.658	0.650	0.698	0.759	0.759	0.696
cel_seq_smart_seq	0.677	0.703	0.727	0.687	0.669	0.749	0.745	0.747	0.719	0.712	0.755	0.746	0.739	0.736	0.754	0.719	0.770	0.710	0.719	0.663	0.763	0.647	0.691	0.769
cel_seq_10x_v3	0.730	0.732	0.759	0.732	0.779	0.770	0.784	0.783	0.801	0.792	0.801	0.801	0.802	0.821	0.777	0.791	0.791	0.781	0.787	0.830	0.801	0.801	0.818	0.794
seq_well_smart_seq	0.584	0.648	0.571	0.516	0.634	0.608	0.622	0.612	0.639	0.620	0.627	0.671	0.598	0.623	0.668	0.588	0.625	0.643	0.691	0.615	0.615	0.658	0.649	0.626
seq_well_drop_seq	0.540	0.538	0.554	0.471	0.562	0.563	0.585	0.559	0.615	0.557	0.585	0.590	0.520	0.576	0.582	0.584	0.589	0.570	0.630	0.584	0.560	0.568	0.629	0.635
seq_well_10x_v3	0.586	0.566	0.544	0.400	0.598	0.573	0.578	0.559	0.654	0.576	0.547	0.641	0.492	0.624	0.613	0.575	0.666	0.556	0.640	0.609	0.580	0.673	0.638	0.632
smart_seq_10x_v3	0.796	0.824	0.845	0.783	0.847	0.841	0.855	0.842	0.842	0.858	0.847	0.866	0.832	0.838	0.853	0.854	0.854	0.855	0.865	0.848	0.858	0.863	0.852	0.867
indrop_drop_seq	0.454	0.441	0.432	0.388	0.441	0.484	0.489	0.450	0.479	0.496	0.455	0.477	0.465	0.469	0.531	0.485	0.499	0.492	0.496	0.489	0.520	0.526	0.508	0.505
indrop_10x_v3	0.594	0.574	0.584	0.542	0.589	0.620	0.643	0.625	0.652	0.615	0.606	0.642	0.619	0.629	0.647	0.640	0.656	0.636	0.664	0.655	0.654	0.664	0.650	0.670
indrop_smart_seq	0.585	0.592	0.582	0.517	0.600	0.626	0.619	0.605	0.632	0.632	0.610	0.623	0.605	0.607	0.646	0.631	0.646	0.649	0.657	0.640	0.632	0.662	0.651	0.669
drop_seq_smart_seq	0.642	0.673	0.666	0.589	0.727	0.734	0.746	0.696	0.696	0.743	0.691	0.703	0.711	0.673	0.764	0.706	0.755	0.756	0.769	0.770	0.766	0.768	0.765	0.784
drop_seq_10x_v3	0.610	0.580	0.610	0.541	0.639	0.661	0.666	0.666	0.699	0.674	0.635	0.690	0.656	0.658	0.681	0.670	0.695	0.680	0.694	0.683	0.707	0.718	0.715	0.709

## Sheet: multi-training data
Accuracy	ref3	ref2	ref1	ref1+ref2	ref1+ref3	ref2+ref3	ref1+ref2+ref3
PBMC1	0.887	0.897	0.854	0.908	0.917	0.912	0.918
MCA_liver	0.813	0.681	0.798	0.844	0.826	0.816	0.840
F1-score	ref3	ref2	ref1	ref1+ref2	ref1+ref3	ref2+ref3	ref1+ref2+ref3
PBMC1	0.713	0.743	0.713	0.840	0.921	0.919	0.925
MCA_liver	0.609	0.560	0.682	0.715	0.642	0.632	0.664

## Sheet: unknown cell
Known_acc	scPML	scGCN	chetah	scmap
GSE72056_GSE103322	0.957	0.951	0.752	0.178
GSE103322_GSE72056	0.811	0.811	0.801	0.045
GSE118056_GSE117988	0.747	0.716	0.528	0.022
Unknown_acc	scPML	scGCN	chetah	scmap
GSE72056_GSE103322	0.815	0.008	0.991	0.138
GSE103322_GSE72056	0.822	0.38	0.031	0.18
GSE118056_GSE117988	0.475	0.455	0.014	0.906
Known_f1_score	scPML	scGCN	chetah	scmap
GSE72056_GSE103322	0.75	0.73	0.383	0.338
GSE103322_GSE72056	0.479	0.476	0.402	0.076
GSE118056_GSE117988	0.308	0.29	0.182	0.009
unknown_f1_score	scPML	scGCN	chetah	scmap
GSE72056_GSE103322	0.894	0.016	0.922	0.164
GSE103322_GSE72056	0.884	0.549	0.512	0.129
GSE118056_GSE117988	0.641	0.609	0.071	0.796

## Sheet: cross-platform-reversed
Accuracy
Reference	Query	scPML	scGCN	seurat_pca	singler	scmap	chetah
PBMC: smart-seq2	PBMC: cel-seq	0.837	0.475	0.82	0.795	0.551	0.589
PBMC: 10x-v3	PBMC: cel-seq	0.832	0.508	0.85	0.77	0.806	0.287
PBMC: smart-seq2	PBMC: seq-well	0.71	0.533	0.68	0.611	0.099	0.251
PBMC: Dropseq	PBMC: seq-well	0.743	0.778	0.77	0.394	0.134	0.375
PBMC: 10x_v3	PBMC: seq-well	0.718	0.48	0.67	0.615	0.618	0.141
PBMC: 10x_v3	PBMC: smart-seq	0.817	0.599	0.81	0.793	0.793	0.184
PBMC: Dropseq	PBMC: Indrop	0.699	0.637	0.7	0.482	0.195	0.394
PBMC: 10x-v3	PBMC: Indrop	0.753	0.66	0.7	0.721	0.676	0.193
PBMC: smart-seq2	PBMC: Indrop	0.725	0.581	0.72	0.793	0.13	0.257
PBMC: smart-seq2	PBMC: Dropseq	0.818	0.519	0.83	0.661	0.18	0.426
PBMC: 10x-v3	PBMC: Dropseq	0.823	0.657	0.82	0.782	0.814	0.38

## Sheet: cross-perturbation
GSE96538	scPML	scGCN	Seurat	singleR	scmap	CHETAH
accuracy	0.257	0.248	0.275	0.258	0.23	0.128
	sil	bme
raw_data	-0.118	-2931.595
embeddings	0.538	-2895.946
